# Supplementary material for: Study on the Improvement of Quality Characteristics of Pickles During Fermentation and Storage
Source: Foods. 2024 Dec 10;13(24):3989. doi: 10.3390/foods13243989 (PMC11675974; doi:10.3390/foods13243989)
Supplement: Supplementary file 1 [file foods-13-03989-s001.zip]

Archive with 1 entries (1 files):
- foods-3315115-supplementary.pdf
